# Supplementary material for: Dengue virus NS1 protein does not activate TLR4 and has a modest effect on endothelial monolayer integrity compared to TNF
Source: PLoS Pathog. 2025 Nov 11;21(11):e1013695. doi: 10.1371/journal.ppat.1013695 (PMC12622831; doi:10.1371/journal.ppat.1013695)
Supplement: S1 Table — (XLSX) [file ppat.1013695.s002.xlsx]

## Sheet: Fig 1C GF data
Fraction no	conc [NS1] 22-01-2022		dil [NS1] 3-12-2021
1			0.0525	0.045
2			0.065	0.05
3			0.0525	0.02
4			0.045	0.06
5			0.06	0.0175
6			0.0525	0.025
7			0.0625	0.1325
8			0.0175	0.01
9			0.04	0.025
10	2.15	2.1	0.035	0.0175
11	4.2125	3.825	0.18	0.1575
12	4.7	3.75	0.5925	0.5825
13	3.95	4.3125	0.57	0.475
14	3.6625	3.9375	0.5075	0.56
15	4.025	3.9	0.415	0.3525
16	4.1125	3.6	0.1125	0.1425
17	4.775	4.35	0.4625	0.42
18	4.425	4.2125	0.2575	0.2675
19	6.9875	6.35	0.165	0.17
20	12.5125	13.3875	0.36	0.32
21	23.9125	23.4375	0.7775	0.9325
22	28.95	26.2375	1.48	1.5025
23	32.3625	30.4125	2.09	2.195
24	35.675	36.25	1.34	1.2675
25	32.775	31.925	1.345	1.245
26	19.85	19.075	2.09	2.0175
27	16.9625	16.1375	1.7025	1.065
28	19.65	17.2125	4.465	4.43
29	14.175	11.7875	3.7925	3.9525
30	11.5625	10.0875	2.755	2.46
31	5.5875	5.65	1.92	1.795
32	3.375	3.1375	1.2925	1.2325
33	2.4125	2.3625	0.8675	0.895
34	1.1875	1.2375	0.5475	0.57
35	1.2	1.5125	0.415	0.4425
36	2.2625	2.275	0.3975	0.3675
37	1.9375	2.5375	0.9	0.8725
38	1.4	1.4125	0.285	0.27
39	1.125	1.075	0.3	0.325
40	0.825	0.8625	0.1925	0.17
41	0.775	0.75	0.285	0.2675
42			0.26	0.235
43			0.2175	0.1725
44			0.2125	0.175
45			0.16	0.145
46			0.14	0.0375
47			0.06	0.01
48			0.08	0.06
49			0.0575	0.06
50			0.0425	0.0675
51			0.0475	0.0525
52			0.04	0.035
53			0.055	0.02
54			0.0125	0.0175
55			0.05	0.0425
56			0.0425	0.0575
57			0.0625	0.05
58			0.0475	0.0575
59			0.0475	0.0575
60			0.06	0.0425
61			0.0675	0.0525
62			0.0225	0.0325
63			0.035	0.0275
64			0.0525	0.055
65			0.085	0.0775
66			0.08	0.075
67			0.08	0.0725
68			0.0625	0.0775
69			0.0725	0.0825
70			0.065	0.0625
71			0.0475	0.06
72			0.0825	0.0725
73			0.055	0.065
74			0.0475	0.045
75			0.0475	0.0375
76			0.0375	0.0625
77			0.0625	0.0375
78			0.0625	0.02
79			0.06	0.0325
80			0.05	0.0575

## Sheet: Fig 2B
		+ 22 μg/ml NS1		+ 209 μg/ml NS1		Ctrl		+ empty V
0		0.077	0.082	0.093	0.097	0.094	0.101	0.076	0.077
0.41		0.29	0.284	0.361	0.357	0.36	0.364	0.337	0.298
1.23		0.521	0.545	0.61	0.577	0.572	0.554	0.504	0.493
3.7		0.707	0.713	0.797	0.8	0.738	0.744	0.719	0.759
11.11		0.885	0.872	0.916	0.908	0.833	0.718	0.92	0.967
33.33		0.932	0.929	0.95	0.992	0.834	0.873	0.831	1.022
100		0.998	0.959	1.008	0.997	0.895	0.835	0.89	1.018

## Sheet: Fig 2D
	+ 12 μg/ml NS1		+ 23 μg/ml NS1		+ 47 μg/ml NS1		+ 93 μg/ml NS1		Ctrl		+ empty V
0	0	0	0.077175	0.028275	0	0	0.143775	0.08865	0.053475	0	0.151725	0.087
0.1	11.2718	11.238	10.0571	10.1411	11.1272	12.447	9.82478	7.89593	10.6211	11.5093	8.64818	9.93608
0.3	23.436	18.0527	22.1932	20.7879	22.4654	22.9887	22.9818	21.8094	18.8675	23.0512	24.6276	24.7131
1	23.3587	22.7191	19.0882	22.1121	22.1594	23.2186	23.1209	26.0941	22.2476	23.868	27.9135	22.1084
10	24.4361	27.7662	25.5123	20.4458	24.1832	20.1583	19.4721	20.2092	23.3516	23.74	26.4964	23.9279

## Sheet: Fig 2F
		Ctrl		+ NS1 0.93 ug/mL		+ NS1 7 μg/mL		+ NS1 18 μg/mL		+ NS1 36 μg/mL		+ empty V neat		+ empty V
0		0.152	0.201	0.171	0.147	0.139	0.127	0.127	0.122	0.123	0.119	0.133	0.124	0.138	0.124
10		1.266	1.261	1.31	1.299	1.26	1.237	1.352	1.301	1.419	1.393	1.259	1.286	1.397	1.391
100		1.309	1.36	1.416	1.412	1.398	1.402	1.468	1.492	1.523	1.554	1.35	1.386	1.576	1.608

## Sheet: Fig 3B
[LPS] ng/mL	Vero	Ctrl #1		Mock #1		DENV #1		Ctrl #2		Mock #2		DENV #2
0		0.138	0.142	0.153	0.145	0.146	0.146	0.179	0.171	0.163	0.186	0.203	0.189
0.1		0.213	0.197	0.185	0.179	0.207	0.196	0.229	0.224	0.23	0.222	0.244	0.236
1		0.45	0.386	0.415	0.38	0.419	0.453	0.57	0.548	0.518	0.526	0.544	0.523
10		0.677	0.668	0.654	0.664	0.693	0.686	0.846	0.826	0.786	0.802	0.818	0.794
100		0.734	0.731	0.684	0.669	0.707	0.714	0.881	0.878	0.803	0.803	0.842	0.819

## Sheet: Fig 3D
[LPS] ng/mL		Ctrl #2		Mock #2		DENV #2		Ctrl #1		Mock #1		DENV #1
0		0.162	0.153	0.163	0.162	0.153	0.152	0.178	0.174	0.181	0.205	0.195	0.195
0.1		0.172	0.153	0.173	0.174	0.165	0.171	0.213	0.177	0.212	0.2	0.228	0.205
1		0.407	0.405	0.438	0.441	0.405	0.389	0.495	0.434	0.348	0.355	0.486	0.418
10		0.748	0.694	0.746	0.73	0.681	0.675	0.886	0.875	0.802	0.79	0.879	0.867
100		0.759	0.758	0.791	0.81	0.726	0.725	0.983	0.961	0.955	0.957	0.98	0.994

## Sheet: Fig 4B
UT		0.096	0.099
NS1-His #1		0.098	0.107
NS1-His #2		0.097	0.095
His-Alb #1		0.101	0.097
His-Alb #2		0.095	0.094
0.01		0.099	0.099
0.1		0.122	0.173
1		0.449	0.442
10		0.848	0.846
100		0.958	0.97

## Sheet: Fig 4C
UT		0.148	0.147
NS1		0.161	0.147
Alb		0.144	0.145
NS1/LPS		0.577	0.616
Alb/LPS		0.572	0.566
1		0.249	0.271
10		0.516	0.497
100		0.583	0.588

## Sheet: Fig 4D
Fraction no	purif NS1-His 20-9-23 ug/ml		conc [NS1] 22-01-2022
1
2
3
4
5
6
7
8
9		1.84049
10		3.58973	2.15	2.1
11		8.7798	4.2125	3.825
12		26.3046	4.7	3.75
13		39.6569	3.95	4.3125
14		31.9024	3.6625	3.9375
15		27.164	4.025	3.9
16		28.2365	4.1125	3.6
17		25.4729	4.775	4.35
18		25.5601	4.425	4.2125
19		24.2461	6.9875	6.35
20		20.8012	12.5125	13.3875
21		51.9439	23.9125	23.4375
22		140.915	28.95	26.2375
23		209.37	32.3625	30.4125
24		236.659	35.675	36.25
25		217.642	32.775	31.925
26		125.723	19.85	19.075
27		82.1542	16.9625	16.1375
28		89.4234	19.65	17.2125
29		78.5234	14.175	11.7875
30		50.4847	11.5625	10.0875
31		39.901	5.5875	5.65
32		24.4719	3.375	3.1375
33		15.3244	2.4125	2.3625
34		6.79556	1.1875	1.2375
35		6.2687	1.2	1.5125
36		4.78128	2.2625	2.275
37		5.26996	1.9375	2.5375
38		3.72363	1.4	1.4125
39		2.70653	1.125	1.075
40		2.27219	0.825	0.8625
41		1.82531	0.775	0.75
42		2.16354
43		1.88765
44		1.38008
45		1.98283
46		1.50294
47		0.938169
48		0.893691

## Sheet: Fig 4E
	Buffer #1			NS1-His 16.1 μg/mL			His-Alb 14.4 μg/mL			HUVEC Med #1			LPS 125 ng/mL #1			Buffer #2			NS1-His 17.5 μg/mL			His-Alb 21.7 μg/mL			HUVEC med #2			LPS 125 ng/mL #2
-4.99944	1.1163	1.0846	1.1175	1.1263	1.1206	1.1403	1.068	1.134	1.1369	1.1212	1.1267	1.1035	1.0901	1.1092	1.1076	1.0749	1.1341	1.0841	1.0887	1.0956	1.1039	1.0893	1.0848	1.0932	1.1342	1.1051		1.1148	1.0831	1.1022
-4.74972	1.0975	1.0744	1.1083	1.1035	1.1092	1.1245	1.0591	1.1146	1.1109	1.0978	1.1119	1.0818	1.0788	1.0907	1.0878	1.0986	1.151	1.1014	1.1109	1.1038	1.1216	1.1033	1.1004	1.1085	1.1415	1.1236		1.1295	1.0937	1.1142
-4.5	1.0795	1.0561	1.0768	1.0774	1.0753	1.0953	1.0439	1.0796	1.0906	1.0772	1.0837	1.0648	1.0602	1.0682	1.0667	1.1122	1.1515	1.1135	1.1219	1.1116	1.1354	1.105	1.1071	1.1196	1.1434	1.1425		1.1399	1.1057	1.1215
-4.24972	1.0623	1.0359	1.0525	1.0581	1.0498	1.0681	1.0234	1.0533	1.0671	1.0575	1.0506	1.0463	1.0365	1.0482	1.0408	1.1132	1.146	1.1117	1.1236	1.1071	1.1237	1.1	1.1078	1.1137	1.1378	1.1352		1.1344	1.1037	1.1139
-3.99944	1.04	1.0155	1.0243	1.0395	1.027	1.0416	1.0069	1.0332	1.0391	1.0331	1.0244	1.0242	1.0119	1.0281	1.0213	1.1016	1.1336	1.0924	1.1139	1.0948	1.1062	1.0851	1.0935	1.0997	1.1216	1.1199		1.1182	1.0898	1.1038
-3.74944	1.0269	0.9976	1.0124	1.0197	1.0119	1.0247	0.9894	1.0067	1.0211	1.0129	1.0078	1.0167	0.9908	1.0097	1.0039	1.0762	1.1083	1.0749	1.0962	1.0763	1.0802	1.0688	1.0731	1.0782	1.0932	1.0913		1.0822	1.0731	1.0808
-3.49944	1.0217	0.9849	0.9949	1.0101	1.0012	1.0114	0.9813	0.9928	1.0141	0.9947	0.9971	1.0058	0.9792	0.9957	0.988	1.048	1.0831	1.0608	1.0692	1.051	1.0509	1.0408	1.0475	1.0542	1.0668	1.0673		1.0466	1.0393	1.0631
-3.24944	1.0108	0.9806	0.9961	1.0054	1.0017	0.9989	0.972	0.9858	1.0015	0.99	0.9854	0.9922	0.9808	0.9896	0.985	1.0253	1.0551	1.0347	1.0461	1.0274	1.0254	1.0189	1.0274	1.0316	1.0457	1.0506		1.0265	1.0221	1.034
-2.99944	1.0009	0.9746	0.9918	1.0051	0.9976	0.988	0.9649	0.9857	0.9921	0.9888	0.9824	0.9839	0.9787	0.9879	0.9813	1.0075	1.031	1.0066	1.0213	1.001	1.0154	1.0053	1.0135	1.0153	1.0178	1.0314		1.0075	1.0065	1.0175
-2.74916	0.995	0.974	0.9947	0.9986	1.0004	0.9925	0.9647	0.9795	0.994	0.9855	0.9825	0.9779	0.9737	0.9952	0.9731	1.0028	1.0138	0.9959	1.0089	0.9929	1.0064	0.995	0.9976	1.0033	1.0056	1.0143		0.9935	0.9971	1.0057
-2.49888	0.9916	0.9788	0.9898	1.0017	0.993	0.9944	0.9745	0.9775	0.9918	0.9818	0.9817	0.9788	0.9796	0.9992	0.9679	0.994	1.0083	0.9935	1.0033	0.9908	0.9945	0.9943	0.9931	0.9939	0.999	1.0035		0.9924	0.9919	0.9938
-2.24861	0.9915	0.9831	0.9835	0.9985	0.9934	0.9909	0.9761	0.9695	0.993	0.9843	0.9885	0.9743	0.9829	0.9991	0.972	0.992	1.0017	0.9959	0.9985	0.993	0.9931	0.9887	0.9969	0.9945	0.9997	1.0038		0.9921	0.995	0.9929
-1.99861	0.9859	0.9816	0.9791	0.9904	0.9942	0.9895	0.9773	0.9628	0.9943	0.9856	0.9861	0.9774	0.9858	1.0018	0.9735	0.9905	1.0025	0.9928	0.9963	0.998	1.0017	0.9929	0.9986	0.9912	0.9984	0.9965		0.9893	0.9956	0.9915
-1.74833	0.9896	0.9791	0.9798	0.995	0.9915	0.9872	0.9756	0.9685	0.9915	0.9873	0.9888	0.9764	0.9834	0.9925	0.9753	0.9889	1.0024	0.9933	0.9961	0.9964	1.003	0.9925	1.0019	0.9862	0.9966	1.0047		0.9928	0.9925	0.9884
-1.49861	0.9934	0.9841	0.9863	0.9923	0.9939	0.9861	0.9777	0.9805	0.9883	0.9904	0.9803	0.9749	0.9868	0.9883	0.9824	0.9898	1.0025	0.9889	1.0013	0.9985	1.0025	0.9904	1.0001	0.9801	0.9965	1.0074		0.9938	0.994	0.9889
-1.24861	0.9939	0.9883	0.9875	0.9915	0.9915	0.9891	0.9845	0.9808	0.9962	0.9829	0.9838	0.9826	0.9885	0.9869	0.9889	0.9902	1.0035	0.9911	1.0021	0.9929	0.9972	0.9908	0.996	0.9816	0.9914	1.0046		0.9855	0.9856	0.9857
-0.99916	0.993	0.9891	0.9912	0.9953	1.0023	0.9902	0.9856	0.9855	0.9959	0.9867	0.9912	0.9837	0.9905	0.9882	0.9906	0.9918	1.003	0.9948	1.0075	0.9895	1.0033	0.9915	0.9975	0.9905	0.9962	1.0065		0.9896	0.9946	0.9859
-0.74916	1.005	0.9945	0.999	0.9966	1.0093	0.9929	0.9807	0.9897	0.9934	0.987	0.9983	0.9814	0.9926	0.9867	0.9848	0.9923	0.9977	0.9998	1.0118	0.9906	0.9979	0.9916	0.9983	0.9939	1.0004	1.0057		0.9935	0.9965	0.9917
-0.49944	1.0081	0.9947	1	0.994	1.0043	0.9994	0.99	0.9932	0.9917	0.9968	1.002	0.99	0.9953	0.9893	0.9832	0.9941	1.004	0.9965	1.0112	0.9941	0.9961	0.996	1.0038	0.9958	1.0034	1.0017		0.9942	0.9987	0.9967
-0.25	1.0012	0.9936	1.0003	0.9925	1.0009	0.9986	0.995	0.9962	0.9978	0.9968	1.0055	0.9969	1.0006	0.9903	0.9916	0.9999	1.0064	0.9979	1.0078	1.0001	1.0035	0.9989	1.0013	0.9988	1.001	0.9954		1.001	1.0015	0.9931
0	1	1	1	1	1	1	1	1	1	1	1	1	1	1	1	1	1	1	1	1	1	1	1	1	1	1		1	1	1
0.25	0.8291	0.8299	0.854	0.9183	0.9272	0.8985	0.8929	0.8624	0.8492	0.8733	0.8654	0.8589	0.8742	0.8556	0.8676	0.8152	0.821	0.7862	0.8496	0.837	0.8168	0.8123	0.8036	0.8395	0.7753	0.7757		0.8028	0.8046	0.8076
0.54695	1.0108	0.9898	1.0142	1.0016	1.0137	1.045	1.0281	0.9691	1.0384	1.0075	1.0065	1.0294	1.0183	0.9984	1.0471	0.978	0.9741	0.9773	0.9925	0.9746	0.9936	0.975	0.9759	1.0282	0.9885	0.9853		0.9731	0.978	0.9588
0.79667	1.0557	1.0311	1.0754	1.0665	1.1054	1.0829	1.0683	1.037	1.1053	1.0807	1.0739	1.0709	1.0661	1.0557	1.075	1.0395	1.0669	1.0567	1.0578	1.0518	1.0787	1.0558	1.0672	1.077	1.0744	1.0608		1.0619	1.0621	1.0472
1.04667	1.0527	1.0316	1.0771	1.0837	1.1083	1.0696	1.0519	1.0492	1.0861	1.0933	1.0758	1.0596	1.0645	1.0532	1.061	1.042	1.0752	1.0596	1.0565	1.0549	1.0718	1.0531	1.0685	1.0624	1.0841	1.0564		1.0685	1.0664	1.0501
1.29667	1.0389	1.0255	1.0652	1.0716	1.0734	1.0383	1.0247	1.043	1.065	1.0828	1.0669	1.0486	1.0475	1.0409	1.0511	1.0315	1.0701	1.0511	1.0265	1.0409	1.0435	1.0356	1.054	1.0468	1.0765	1.0496		1.0556	1.0674	1.0492
1.54667	1.0359	1.0161	1.057	1.0507	1.0467	1.0184	1.0034	1.041	1.05	1.0765	1.0652	1.0469	1.0365	1.0329	1.0474	1.0287	1.0694	1.043	0.9988	1.0334	1.014	1.0153	1.0396	1.0345	1.0677	1.0459		1.0546	1.0606	1.0407
1.79639	1.034	1.011	1.0501	1.038	1.0256	1.0112	0.9915	1.0343	1.0377	1.0713	1.0656	1.0453	1.0329	1.0237	1.0375	1.0253	1.0638	1.0393	0.9852	1.025	0.9909	1.0077	1.0341	1.0313	1.0655	1.0473		1.0448	1.0591	1.0385
2.04612	1.0341	1.0041	1.0439	1.0274	1.0063	1.0017	0.989	1.0289	1.0425	1.0648	1.0617	1.0504	1.0234	1.0134	1.0312	1.0207	1.0585	1.0326	0.9736	1.0141	0.9804	1.0012	1.0351	1.0185	1.0728	1.0471		1.0403	1.0423	1.0306
2.29584	1.0324	1.0003	1.0386	1.0124	0.9921	0.9862	0.9826	1.0234	1.0451	1.0541	1.0561	1.0438	1.0115	1.0013	1.0173	1.0138	1.0484	1.0243	0.9657	0.994	0.9709	0.9939	1.026	1.0071	1.0643	1.0303		1.0288	1.0178	1.014
2.54556	1.0177	0.9977	1.0334	0.9959	0.9772	0.975	0.9743	1.0156	1.0389	1.0456	1.0484	1.0339	0.9928	0.9854	1.005	1.0047	1.0391	1.0181	0.9477	0.9668	0.958	0.9817	1.0124	0.9961	1.054	1.0207		1.0072	1.0038	0.9913
2.79528	1.0073	0.984	1.0257	0.9783	0.962	0.9514	0.9579	1.0044	1.0178	1.0383	1.0386	1.0215	0.9761	0.9698	0.9794	0.994	1.025	0.9988	0.9307	0.9449	0.9442	0.9737	1.003	0.982	1.0453	1.0111		0.9835	0.9883	0.9732
3.04528	0.9964	0.9723	1.0062	0.9593	0.9424	0.9322	0.9406	0.9893	0.9959	1.0274	1.0245	1.0081	0.9578	0.9549	0.9586	0.979	1.0093	0.9865	0.9051	0.9181	0.9294	0.9576	0.991	0.965	1.0269	0.9973		0.9568	0.9658	0.9597
3.29528	0.9749	0.9588	0.9972	0.9432	0.9196	0.9064	0.9316	0.98	0.9769	1.0165	1.0117	0.9902	0.9373	0.9312	0.9349	0.9606	0.9983	0.9674	0.8823	0.8965	0.9152	0.9474	0.9701	0.9498	1.0105	0.9811		0.93	0.9415	0.932
3.54556	0.9545	0.9492	0.99	0.9357	0.8984	0.8915	0.9183	0.9725	0.9559	0.995	1.0009	0.9643	0.9227	0.9078	0.9218	0.9413	0.9755	0.9535	0.868	0.882	0.8934	0.936	0.9545	0.9343	0.9953	0.9638		0.9047	0.9149	0.9039
3.79556	0.9447	0.9377	0.973	0.922	0.8856	0.8785	0.9067	0.9697	0.9463	0.9778	0.9872	0.9445	0.9096	0.8855	0.9022	0.9314	0.9606	0.9421	0.8495	0.866	0.8787	0.9245	0.9396	0.9187	0.987	0.9457		0.8872	0.8836	0.8889
4.04556	0.9309	0.9296	0.9619	0.9069	0.8776	0.8657	0.8977	0.9713	0.9477	0.9723	0.972	0.9323	0.8912	0.8721	0.8865	0.9212	0.9568	0.9298	0.8372	0.8559	0.8638	0.9191	0.9271	0.9076	0.9766	0.9335		0.8618	0.8651	0.8701
4.29584	0.9277	0.9198	0.9632	0.8949	0.8687	0.8654	0.8908	0.9739	0.9414	0.9673	0.9653	0.9302	0.8817	0.8608	0.8711	0.9164	0.9484	0.9218	0.8264	0.8505	0.8519	0.9156	0.9178	0.8991	0.9696	0.9233		0.8403	0.8537	0.8506
4.54556	0.9225	0.9182	0.9599	0.8894	0.8751	0.8625	0.8887	0.9724	0.9385	0.9616	0.9589	0.9241	0.8768	0.8529	0.8588	0.9144	0.9429	0.9126	0.8259	0.8522	0.8469	0.9116	0.9132	0.8994	0.9617	0.928		0.8237	0.84	0.8346
4.79528	0.9217	0.916	0.9555	0.8907	0.8804	0.8638	0.893	0.9723	0.9386	0.964	0.9577	0.923	0.8701	0.8423	0.8546	0.9115	0.939	0.9048	0.8306	0.8521	0.8411	0.9067	0.9086	0.9033	0.9495	0.9205		0.8163	0.8247	0.8205
5.04473	0.9261	0.9193	0.9547	0.8917	0.8805	0.865	0.8983	0.9667	0.935	0.9613	0.9577	0.9195	0.8649	0.8339	0.8499	0.9165	0.9329	0.9003	0.8368	0.8559	0.8429	0.9091	0.9097	0.9023	0.9482	0.9186		0.8115	0.8144	0.8115
5.29473	0.9247	0.914	0.9524	0.8996	0.8874	0.8654	0.8971	0.9651	0.9365	0.9603	0.9619	0.9162	0.8593	0.8228	0.8399	0.9246	0.9369	0.9032	0.8431	0.8554	0.8483	0.9137	0.9145	0.9049	0.9554	0.9209		0.8008	0.81	0.8054
5.54445	0.9212	0.9131	0.9551	0.9096	0.8934	0.8763	0.9002	0.9635	0.9439	0.9633	0.9621	0.9165	0.8541	0.8221	0.8328	0.9182	0.9406	0.9074	0.8551	0.8628	0.8584	0.9154	0.9228	0.9059	0.952	0.9161		0.794	0.8099	0.7994
5.79445	0.9134	0.9128	0.9549	0.9129	0.8982	0.88	0.901	0.9678	0.9497	0.9648	0.9585	0.9185	0.8496	0.8171	0.8257	0.9137	0.9433	0.9143	0.8574	0.8632	0.869	0.915	0.92	0.9115	0.9469	0.9157		0.7947	0.8035	0.7982
6.04445	0.913	0.918	0.9567	0.9132	0.906	0.8861	0.9047	0.969	0.9505	0.964	0.9604	0.9194	0.8489	0.8145	0.8229	0.9166	0.9409	0.9162	0.8576	0.8654	0.8821	0.9159	0.9221	0.9105	0.9435	0.9138		0.7924	0.7997	0.7978
6.29473	0.9194	0.9162	0.9651	0.9141	0.9147	0.892	0.9069	0.9647	0.953	0.9644	0.9589	0.924	0.8435	0.8095	0.817	0.9166	0.9456	0.914	0.8602	0.87	0.8844	0.9167	0.9272	0.9151	0.9389	0.9136		0.7852	0.7958	0.7929
6.54445	0.9267	0.9202	0.9613	0.9173	0.9205	0.8963	0.9116	0.9663	0.956	0.9634	0.9611	0.9247	0.8353	0.8064	0.8078	0.9151	0.9488	0.9154	0.8641	0.8741	0.8822	0.9158	0.9279	0.9206	0.9316	0.9183		0.7771	0.7916	0.7888
6.79417	0.9266	0.9181	0.9691	0.9196	0.9202	0.8923	0.9113	0.97	0.9575	0.9606	0.9586	0.93	0.8372	0.8083	0.7969	0.9155	0.9532	0.9196	0.8628	0.8798	0.8893	0.9113	0.9271	0.9244	0.9333	0.9157		0.7761	0.7856	0.7793
7.04417	0.9232	0.9179	0.9705	0.9144	0.9198	0.8915	0.9152	0.9628	0.9543	0.9645	0.9586	0.9298	0.835	0.8017	0.7913	0.9259	0.9613	0.923	0.8685	0.8816	0.8835	0.9139	0.9341	0.9273	0.9345	0.9167		0.7753	0.7788	0.7806
7.29417	0.9227	0.9166	0.9665	0.9079	0.9211	0.8924	0.9155	0.9656	0.9612	0.9689	0.9593	0.9263	0.8332	0.8035	0.7895	0.9205	0.9589	0.9223	0.8718	0.8886	0.8919	0.9094	0.9397	0.9298	0.9308	0.9182		0.7746	0.7762	0.7772
7.54417	0.9245	0.9178	0.9717	0.9066	0.9199	0.8863	0.9191	0.9684	0.9582	0.9724	0.9641	0.9279	0.8302	0.8026	0.7844	0.9141	0.9516	0.9167	0.8689	0.8908	0.8952	0.9147	0.9414	0.9335	0.9345	0.9178		0.7757	0.7732	0.7707
7.79417	0.9216	0.9182	0.9692	0.9027	0.9139	0.884	0.9174	0.9662	0.9538	0.9638	0.9641	0.9277	0.8274	0.8008	0.7835	0.9139	0.9541	0.921	0.8729	0.8835	0.9024	0.9159	0.9441	0.93	0.9326	0.916		0.7735	0.7699	0.7679
8.04417	0.921	0.9193	0.9683	0.8939	0.9165	0.8795	0.9221	0.9623	0.9575	0.9645	0.9672	0.9242	0.826	0.8018	0.7844	0.9183	0.9506	0.9184	0.877	0.8862	0.9013	0.9214	0.9491	0.932	0.9299	0.9179		0.769	0.7668	0.7767
8.29417	0.9193	0.9191	0.9612	0.8975	0.9137	0.881	0.9194	0.9599	0.9577	0.9679	0.9686	0.9213	0.8286	0.7992	0.7818	0.9151	0.953	0.9152	0.8739	0.8868	0.9046	0.9241	0.9457	0.9273	0.9319	0.9167		0.7678	0.7627	0.7727
8.54417	0.9139	0.9252	0.9657	0.9025	0.9081	0.875	0.9203	0.9607	0.9589	0.9675	0.9663	0.9221	0.8301	0.7983	0.7859	0.9162	0.9551	0.909	0.8728	0.8888	0.902	0.9232	0.9482	0.9257	0.9289	0.9172		0.7655	0.7592	0.7636
8.79417	0.9163	0.9271	0.9651	0.9029	0.9063	0.8788	0.9215	0.9521	0.9611	0.9716	0.9659	0.9202	0.8256	0.7937	0.7832	0.9151	0.9561	0.9088	0.8761	0.8871	0.8984	0.9238	0.9431	0.9272	0.9331	0.9149		0.7606	0.7565	0.7629
9.04389	0.9211	0.9226	0.9652	0.8938	0.9006	0.8794	0.9184	0.9565	0.9629	0.9701	0.9641	0.9214	0.822	0.7956	0.7789	0.9114	0.9569	0.9051	0.8706	0.8848	0.8965	0.92	0.9443	0.9289	0.9294	0.914		0.7595	0.7565	0.7598
9.29389	0.9208	0.9208	0.9597	0.8954	0.8974	0.8731	0.9238	0.9584	0.9624	0.9656	0.9716	0.9227	0.8187	0.7892	0.781	0.9113	0.9515	0.903	0.8749	0.8882	0.8974	0.9167	0.948	0.9282	0.9344	0.9133		0.7648	0.7571	0.7567
9.54389	0.9233	0.9212	0.9542	0.8967	0.8941	0.8695	0.9273	0.958	0.96	0.9724	0.976	0.9269	0.8186	0.7906	0.7827	0.9109	0.9476	0.9014	0.8743	0.8875	0.8949	0.9244	0.9416	0.9243	0.9285	0.9141		0.7599	0.7572	0.7545
9.79362	0.9272	0.9188	0.9543	0.8941	0.8929	0.8672	0.9269	0.9619	0.9573	0.97	0.9757	0.9274	0.8188	0.7838	0.7824	0.907	0.9443	0.8977	0.8734	0.8845	0.8992	0.919	0.9401	0.9166	0.9261	0.9077		0.7619	0.754	0.7515
10.0436	0.9257	0.9253	0.9529	0.8937	0.8927	0.8664	0.9292	0.9624	0.9618	0.9705	0.9741	0.9276	0.8177	0.7795	0.784	0.9127	0.9428	0.8972	0.8638	0.8847	0.9003	0.9187	0.9391	0.9217	0.9269	0.9041		0.7645	0.7561	0.7566
10.2939	0.9223	0.9192	0.9584	0.8999	0.894	0.8588	0.9207	0.9646	0.9603	0.9651	0.9797	0.9317	0.8174	0.7757	0.7864	0.9107	0.9414	0.8939	0.8656	0.8822	0.8947	0.9213	0.9383	0.9229	0.9267	0.9053		0.7661	0.7544	0.7522
10.5433	0.915	0.9095	0.9561	0.9035	0.8901	0.8569	0.9146	0.9629	0.966	0.9634	0.9848	0.9321	0.8111	0.778	0.7817	0.908	0.9423	0.8951	0.8647	0.8773	0.897	0.9199	0.9322	0.914	0.9328	0.901		0.7665	0.7542	0.7471
10.7933	0.9144	0.9187	0.9479	0.8971	0.8964	0.8589	0.9122	0.9634	0.958	0.9672	0.9792	0.9278	0.8084	0.7735	0.7847	0.9015	0.9401	0.8907	0.8669	0.8768	0.8948	0.9193	0.9301	0.9161	0.9285	0.9036		0.7647	0.7526	0.7467
11.0431	0.9196	0.919	0.9449	0.8988	0.9003	0.8604	0.9108	0.9641	0.9592	0.9693	0.9814	0.9263	0.8087	0.7775	0.7795	0.9016	0.9441	0.8942	0.8616	0.8794	0.8936	0.9187	0.9203	0.9106	0.9314	0.9065		0.7634	0.758	0.7417
11.2931	0.9157	0.9128	0.9461	0.8936	0.8944	0.8618	0.9102	0.9654	0.9519	0.9651	0.9813	0.9243	0.8115	0.7745	0.7742	0.8994	0.9403	0.8931	0.8609	0.8793	0.89	0.92	0.9207	0.9142	0.9338	0.9066		0.7626	0.7576	0.7388
11.5431	0.9172	0.9118	0.9461	0.8926	0.8957	0.8653	0.909	0.9576	0.9517	0.954	0.9789	0.9182	0.8082	0.7706	0.7722	0.9006	0.9389	0.8953	0.8588	0.8728	0.896	0.9149	0.9219	0.9085	0.9233	0.9088		0.7612	0.7567	0.7351
11.7931	0.9195	0.9117	0.9472	0.8951	0.8997	0.8567	0.9116	0.9545	0.959	0.95	0.9779	0.9177	0.8025	0.7666	0.7689	0.8994	0.936	0.8916	0.8548	0.8737	0.8952	0.9135	0.9261	0.9049	0.921	0.9056		0.7559	0.7534	0.7317
12.0433	0.9158	0.9063	0.9535	0.8864	0.8966	0.8568	0.9069	0.9513	0.961	0.9565	0.9768	0.9122	0.7981	0.7664	0.7716	0.9012	0.9341	0.8885	0.851	0.8707	0.8922	0.9129	0.9205	0.9006	0.9232	0.8995		0.7552	0.754	0.7331
12.2933	0.9136	0.9013	0.9524	0.8852	0.9024	0.8541	0.9121	0.9501	0.9579	0.9617	0.9781	0.9131	0.7967	0.765	0.7728	0.8943	0.9385	0.89	0.8482	0.87	0.8942	0.9078	0.9191	0.8952	0.9257	0.8969		0.7536	0.7551	0.7237
12.5433	0.9134	0.9008	0.9477	0.8798	0.9043	0.8565	0.914	0.945	0.9601	0.9656	0.9735	0.9073	0.7978	0.7562	0.7697	0.8918	0.9326	0.8872	0.844	0.8721	0.8927	0.9048	0.9197	0.8966	0.922	0.8975		0.749	0.7523	0.7228
12.7931	0.9106	0.9033	0.9425	0.8782	0.9052	0.853	0.9064	0.9407	0.9581	0.9647	0.977	0.9103	0.7975	0.757	0.7666	0.8897	0.9321	0.8816	0.8412	0.8711	0.8913	0.9011	0.9163	0.897	0.9192	0.8982		0.7418	0.7482	0.7213
13.0431	0.9145	0.8977	0.9473	0.8875	0.9055	0.8559	0.9129	0.9463	0.9526	0.9598	0.9708	0.9115	0.7889	0.7572	0.7596	0.8878	0.932	0.883	0.8402	0.8697	0.8861	0.8977	0.9137	0.8948	0.914	0.8891		0.7404	0.7409	0.7195
13.2931	0.9075	0.8986	0.9367	0.8938	0.9046	0.8514	0.9084	0.9433	0.9463	0.9554	0.9654	0.909	0.7841	0.7529	0.7588	0.8868	0.9362	0.8841	0.8394	0.8658	0.8922	0.9007	0.9115	0.8905	0.915	0.8826		0.7391	0.7452	0.7234
13.5431	0.9071	0.8963	0.9435	0.8946	0.9127	0.8557	0.9041	0.9437	0.9501	0.957	0.9656	0.9128	0.7875	0.7506	0.7632	0.8821	0.9268	0.8839	0.8364	0.8639	0.8898	0.8979	0.9113	0.886	0.9112	0.8844		0.7403	0.7393	0.721
13.7928	0.9026	0.8977	0.94	0.8917	0.9087	0.855	0.9007	0.9466	0.9453	0.9634	0.9678	0.9183	0.785	0.7498	0.756	0.8818	0.926	0.8776	0.8391	0.8692	0.8867	0.8988	0.9066	0.8825	0.9146	0.8819		0.7343	0.7318	0.7188
14.0428	0.9094	0.9054	0.9379	0.8927	0.9127	0.8574	0.9034	0.9471	0.9427	0.9524	0.9616	0.908	0.7864	0.7533	0.7539	0.8782	0.9178	0.8776	0.8378	0.8739	0.8818	0.8993	0.9055	0.8808	0.9148	0.8857		0.7368	0.7311	0.7214
14.2928	0.9009	0.9055	0.9348	0.8937	0.907	0.8484	0.903	0.9474	0.9407	0.961	0.9575	0.9089	0.7861	0.7525	0.7519	0.881	0.9135	0.8748	0.8367	0.8732	0.8795	0.8957	0.9024	0.8783	0.9106	0.8848		0.7341	0.726	0.717
14.5428	0.9035	0.9022	0.9383	0.8989	0.9095	0.8531	0.8953	0.9386	0.944	0.9604	0.9548	0.9091	0.7808	0.7518	0.756	0.8827	0.9124	0.866	0.8359	0.8701	0.876	0.8888	0.9046	0.8796	0.9103	0.884		0.7355	0.7271	0.7095
14.7931	0.9011	0.901	0.9392	0.8976	0.9063	0.8545	0.8936	0.9335	0.9392	0.9597	0.9488	0.9057	0.7814	0.7474	0.7567	0.8824	0.9191	0.8666	0.8381	0.8702	0.8776	0.8859	0.9018	0.8759	0.9083	0.883		0.7278	0.7241	0.7019
15.0428	0.8991	0.898	0.9447	0.9029	0.9078	0.8593	0.8952	0.9354	0.9368	0.955	0.9485	0.9071	0.7854	0.7467	0.7488	0.8773	0.9155	0.8634	0.8351	0.8679	0.8787	0.8775	0.8983	0.8715	0.906	0.8826		0.7268	0.7194	0.7051
15.2925	0.9002	0.8947	0.944	0.9026	0.9048	0.8574	0.8927	0.9327	0.9351	0.9593	0.9528	0.9075	0.7843	0.7485	0.7512	0.8767	0.9123	0.8594	0.8358	0.8631	0.8788	0.8775	0.8951	0.8715	0.9016	0.8786		0.727	0.7198	0.7077
15.5425	0.8999	0.8885	0.944	0.9057	0.904	0.8564	0.8863	0.9377	0.9333	0.9513	0.9455	0.9073	0.7832	0.7428	0.7491	0.8728	0.9119	0.8584	0.8378	0.8612	0.8754	0.876	0.8899	0.873	0.9014	0.8737		0.7276	0.7175	0.7069
15.7925	0.8933	0.8853	0.9449	0.9095	0.9046	0.8578	0.8857	0.9387	0.9344	0.959	0.9439	0.9087	0.7807	0.7458	0.7478	0.8679	0.9099	0.8627	0.8358	0.8566	0.8748	0.8774	0.8973	0.8637	0.9041	0.8707		0.7277	0.7146	0.7029
16.0425	0.893	0.8876	0.9359	0.9033	0.908	0.8551	0.8841	0.9406	0.9334	0.9577	0.9475	0.9059	0.7798	0.7464	0.7453	0.8656	0.9087	0.8597	0.8346	0.8596	0.8756	0.878	0.8952	0.8584	0.8989	0.8704		0.7248	0.7157	0.703
16.2925	0.8903	0.8822	0.9385	0.9022	0.9023	0.8568	0.882	0.9372	0.9347	0.9564	0.9503	0.9052	0.7859	0.749	0.747	0.8629	0.9071	0.8523	0.8319	0.8614	0.874	0.8745	0.8884	0.8593	0.8984	0.8693		0.7226	0.7124	0.702
16.5419	0.8905	0.8781	0.9397	0.8996	0.9006	0.8568	0.8841	0.9374	0.9412	0.9528	0.9566	0.9055	0.7888	0.7494	0.7464	0.8559	0.9107	0.8533	0.8362	0.8635	0.873	0.8727	0.8845	0.8582	0.8993	0.867		0.7228	0.7111	0.7075
16.7917	0.8918	0.8769	0.94	0.9077	0.8995	0.8649	0.8797	0.9345	0.9394	0.9563	0.9507	0.9048	0.7974	0.7528	0.7483	0.8526	0.9044	0.8505	0.8294	0.8563	0.8706	0.8729	0.8841	0.8519	0.8976	0.8652		0.7277	0.7075	0.6991

[truncated: 7 more sheets: Fig 5A, Fig 5B, Fig 5C, Fig 5D, Fig 5E, Fig 6A, Fig 6B]
